# Supplementary material for: The Effect of the Knowledge, Skills, and Attitudes from Nurse Training Using In Situ Simulation in an Intensive Care Unit
Source: Healthcare (Basel). 2023 Oct 30;11(21):2851. doi: 10.3390/healthcare11212851 (PMC10649282; doi:10.3390/healthcare11212851)
Supplement: Supplementary file 1 [file healthcare-11-02851-s001.zip]

Archive with 1 entries (1 files):
- healthcare-2614782-supplementary.pdf
